# Supplementary material for: Effects of Isocaloric Fructose Restriction on Ceramide Levels in Children with Obesity and Cardiometabolic Risk: Relation to Hepatic De Novo Lipogenesis and Insulin Sensitivity
Source: Nutrients. 2022 Mar 30;14(7):1432. doi: 10.3390/nu14071432 (PMC9002884; doi:10.3390/nu14071432)
Supplement: Supplementary file 1 [file nutrients-14-01432-s001.zip]

Archive with 1 entries (1 files):
- nutrients-1601503-supplementary.xlsx
