# Supplementary material for: Effects of Isocaloric Fructose Restriction on Ceramide Levels in Children with Obesity and Cardiometabolic Risk: Relation to Hepatic De Novo Lipogenesis and Insulin Sensitivity
Source: Nutrients. 2022 Mar 30;14(7):1432. doi: 10.3390/nu14071432 (PMC9002884; doi:10.3390/nu14071432)
Supplement: Supplementary file 1 [file nutrients-14-01432-s001.zip › nutrients-1601503-supplementary.xlsx]

## Sheet: MasterDataSet_Ceramides
studyid	Tot deoxy-Cer Pre	Tot deoxy-Cer Post	Tot dhCer Pre	Tot dhCer Pre	Tot Cer Pre	Tot Cer Post	Tot Cer-1-P Pre	Tot Cer-1-P Post	C24:0 Cer-1-P Pre	C24:0 Cer-1-P Post	C18:1 Cer-1-P Pre	C18:1 Cer-1-P Post	C16:0 Cer-1-P Pre	C16:0 Cer-1-P Post	C26:1 Cer Pre	C26:1 Cer Post	C26:0 Cer Pre	C26:0 Cer Post	C26:0 dhCer Pre	C26:0 dhCer Post	C24:1 dhCer Pre	C24:1 dhCer Post	C24:1 Cer Pre	C24:1 Cer Post	C24:0 deoxy-Cer Pre	C24:0 deoxy-Cer Post	C24:0 Cer Pre	C24:0 Cer Post	C24:0 dhCer Pre	C24:0 dhCer Post	C22:0 dhCer Pre	C22:0 dhCer Post	C22:0 deoxy-Cer Pre	C22:0 deoxy-Cer Post	C22:0 Cer Pre	C22:0 Cer Post	C20:0 dhCer Pre	C20:0 dhCer Post	C20:0 deoxy-Cer Pre	C20:0 deoxy-Cer Post	C20:0 Cer Pre	C20:0 Cer Post	C18:1 Cer Pre	C18:1 Cer Post	C18:0 dhCer Pre	C18:0 dhCer Post	C18:0 deoxy-Cer Pre	C18:0 deoxy-Cer Post	C18:0 Cer Pre
2	3.37036	25.1612	0.167918	1.20368	3.5199	25.4082	0.426533	5.96318	0.0412959	0.0970846	0.0112188	0.25134	0.374018	5.61476	0.0111217	0.131592	0.0520333	0.277656	0.0724658	0.0536724	0.0195179	0.21437	0.275631	4.32601	0.0201414	0.392103	0.722252	14.7593	0.00954616	0.616512	0.01193	0.235482	0.0460088	0.280422	0.233476	2.80913	0.0285957	0.0473781	0.044541	0.066748	0.298105	0.95765	0.0112171	0.0611589	0.00363101	0.0243161	0.752172	5.7872	0.337757
3	5.72254	3.07058	0.403743	0.207718	9.04687	6.08504	2.18769	1.05258	0.0251629	0.0116684	0.0619135	0.0369717	2.10061	1.00394	0.038683	0.0246653	0.0776291	0.0533843	0.0251067	0.0166532	0.0866489	0.047003	1.47482	1.083	0.0798867	0.0499834	5.26299	3.30216	0.142275	0.075187	0.0781677	0.0449446	0.0815808	0.0520275	1.02512	0.624086	0.0265216	0.0136819	0.0195464	0.0149112	0.446993	0.333349	0.034391	0.024407	0.0190679	0.00818701	1.2133	0.330542	0.123563
4	12.3008	13.5619	1.11404	0.650733	17.1533	13.3263	3.84207	2.97739	0.0416541	0.0600081	0.138241	0.124635	3.66218	2.79275	0.075597	0.0628622	0.152158	0.119076	0.266059	0.0535905	0.162546	0.138964	3.0956	2.62867	0.349772	0.198597	9.97327	7.05388	0.42014	0.249963	0.173357	0.109757	0.388213	0.246821	1.87097	1.38232	0.0376449	0.0181005	0.0739997	0.0549391	0.748011	0.652408	0.0375457	0.0400069	0.00702587	0.0293095	3.19502	3.08691	0.175867
5	12.3332	4.64716	0.454606	0.266064	11.4356	5.71258	2.90973	1.29045	0.0539874	0.0274846	0.0752185	0.044979	2.78052	1.21799	0.0532639	0.0264467	0.112957	0.0626477	0.0316241	0.0255609	0.0863278	0.0589193	1.54415	0.87194	0.111221	0.0408481	6.76665	3.18278	0.137113	0.092415	0.0961911	0.0473309	0.158837	0.0574853	1.3019	0.615368	0.0383128	0.0229249	0.0236815	0.0116949	0.547885	0.28141	0.0279826	0.0248914	0.0364795	0.0131895	2.94058	0.895366	0.171586
6	13.8116	4.86437	1.12945	0.343423	26.6539	8.64643	5.8929	1.49758	0.0552974	0.0374502	0.28604	0.0716081	5.55156	1.38852	0.200604	0.0537192	0.379154	0.119478	0.0755457	0.0203063	0.255575	0.090479	4.77493	1.6955	0.565951	0.106674	16.2848	4.64702	0.51083	0.141124	0.18734	0.0447967	0.415134	0.0909732	2.42215	0.79594	0.0386858	0.0152604	0.0596536	0.007898	1.0927	0.430253	0.051393	0.0377644	0.0182318	0.0136048	3.06919	1.02662	0.293919
8	13.0938	10.3277	0.616313	0.692439	14.5959	17.7754	3.45359	3.18966	0.0410772	0.0768575	0.122354	0.112696	3.29016	3.00011	0.094628	0.137461	0.217781	0.330538	0.0467381	0.0352364	0.15333	0.135344	2.44892	2.82584	0.185736	0.131033	8.95084	11.1549	0.262446	0.313755	0.0929617	0.11983	0.113859	0.108249	1.15517	1.35207	0.0209188	0.0398455	0.0298772	0.0163111	0.546497	0.646307	0.0380186	0.0685702	0.0312969	0.0271429	3.09034	1.9906	0.151845
10	30.46	6.18064	1.39011	0.312993	36.4933	9.24863	6.53083	1.58256	0.0768956	0.0271132	0.247843	0.0692188	6.20609	1.48622	0.237225	0.0544417	0.440094	0.12052	0.130026	0.0231995	0.299129	0.0681511	4.78035	1.4438	0.670423	0.104121	24.5329	5.67248	0.524598	0.143995	0.160649	0.0618976	0.442835	0.0642614	3.18883	0.798267	0.0811479	0.00349135	0.0583373	0.0166558	1.15942	0.343228	0.0876755	0.0280343	0.082382	0.00977971	7.1319	1.21733	0.358399
11	7.93838	8.81466	0.550781	0.776579	12.0685	17.8557	2.95129	3.38968	0.0193907	0.0462727	0.101148	0.152634	2.83075	3.19077	0.0661602	0.0977194	0.171298	0.25793	0.0585894	0.0427571	0.0903255	0.176658	1.82729	2.90999	0.111572	0.173725	7.44401	11.0654	0.168088	0.361433	0.0913899	0.124925	0.0947263	0.12381	1.22648	1.70942	0.0172201	0.0440506	0.0168991	0.0198079	0.500618	0.739316	0.0360891	0.0591622	0.0107296	0.0211604	1.94132	2.12703	0.108169
12	16.1907	12.6263	0.734393	0.789335	20.4448	21.0922	3.73375	3.46183	0.0653595	0.069743	0.112239	0.127717	3.55615	3.26437	0.121827	0.135126	0.234183	0.300236	0.0280389	0.0305241	0.117197	0.143516	2.2985	2.6607	0.25613	0.252131	14.0616	14.1625	0.339337	0.324408	0.151306	0.126967	0.216099	0.154156	1.58208	1.55944	0.0373746	0.0172629	0.0325759	0.0350021	0.787491	0.85989	0.0482518	0.0372007	0.0375878	0.0326118	4.37222	3.06938	0.146844
14	15.8179	7.90847	0.795539	0.631209	15.833	14.0453	3.45233	2.68157	0.0481153	0.0440231	0.140408	0.132113	3.2638	2.50543	0.0938915	0.0975654	0.15956	0.186876	0.0426944	0.0293118	0.20737	0.220365	2.78917	2.69498	0.222907	0.147765	9.17581	7.77792	0.272354	0.220804	0.139669	0.0852165	0.231683	0.120733	1.60657	1.16561	0.0363599	0.0510881	0.0359968	0.0298611	0.743041	0.651834	0.0408014	0.0337322	0.0426934	0.0170827	3.50977	1.68266	0.21414
15	30.525	22.5576	1.81659	1.85459	30.6193	32.2761	6.68373	6.75865	0.0452701	0.0632631	0.200488	0.23838	6.43797	6.45701	0.137233	0.184523	0.304303	0.395432	0.553558	0.0492851	0.233168	0.28918	4.01949	4.92574	0.71474	0.501966	20.1343	19.9722	0.4287	0.546384	0.238938	0.211243	0.604162	0.434915	3.34429	2.93905	0.0815117	0.0760005	0.122442	0.0863253	1.09982	1.63401	0.0372804	0.0914137	0.038909	0.0107178	9.05701	5.58854	0.198154
16	17.8171	9.94308	0.901463	0.585333	24.477	16.5378	4.49378	3.2389	0.0385926	0.034135	0.134928	0.103985	4.32026	3.10078	0.10061	0.0777634	0.190197	0.176102	0.038222	0.0390892	0.124186	0.116462	2.90565	2.52389	0.436174	0.161074	16.966	10.242	0.452701	0.24704	0.163707	0.126944	0.418312	0.13713	2.48563	1.60126	0.0297902	0.023093	0.0426265	0.0199897	0.661431	0.6157	0.0424185	0.0767529	0.0285195	0.0230721	4.78627	2.26904	0.121384
17	14.4478	8.69797	0.693643	0.422598	14.4106	11.6202	3.04644	2.3887	0.0600609	0.0303717	0.0794428	0.0705307	2.90693	2.28779	0.0655032	0.064998	0.17625	0.15406	0.0517717	0.0255998	0.0918851	0.069671	1.83738	1.71335	0.209918	0.12684	8.98564	7.07103	0.287219	0.205069	0.106983	0.0803848	0.191989	0.0795401	1.29539	1.0084	0.0249436	0.0205893	0.0308394	0.0151166	0.760697	0.56206	0.0466901	0.0731419	0.0330657	0.00731661	3.70473	2.21446	0.232891
18	4.54868	12.2142	0.328996	0.473957	7.83427	7.42225	1.59911	0.940211	0.020499	0.0792446	0.0453565	0.0653639	1.53326	0.795602	0.034613	0.0237298	0.07248	0.0880949	0.027848	0.0330975	0.0492083	0.136697	1.22191	2.09913	0.0485519	0.0690969	4.41928	2.39858	0.146429	0.179422	0.0668036	0.0449208	0.0419391	0.0662027	0.865712	0.520787	0.0220081	0.0302743	0.00444155	0.0173919	0.402791	0.440368	0.0241827	0.055206	0.0083237	0.0321958	1.1962	2.8414	0.145304
19	9.5584	9.80052	0.486867	0.722637	10.8063	21.1959	2.45188	3.62514	0.0345064	0.026977	0.0840149	0.152166	2.33336	3.446	0.0566605	0.140287	0.122902	0.429662	0.0451253	0.0447245	0.0986863	0.159744	1.65848	3.12146	0.118312	0.193636	5.98457	13.4743	0.21628	0.303918	0.0738244	0.119792	0.113314	0.0953243	1.0296	1.70664	0.0266537	0.0337682	0.0218719	0.020448	0.600261	0.853076	0.0245028	0.0580225	0.0104938	0.0208714	2.30985	2.15825	0.189394
20	11.5703	4.69907	0.729496	0.176618	21.303	3.83284	3.85988	0.737452	0.0521378	0.0301403	0.136563	0.0244629	3.67118	0.682849	0.119114	0.0189194	0.30122	0.0665397	0.038891	0.0253183	0.163137	0.0322051	3.01653	0.632077	0.179252	0.0208339	13.8355	1.96375	0.301042	0.0460187	0.149397	0.0343675	0.119514	0.0129342	1.83563	0.373314	0.0126809	0.0146911	0.0208187	0.00396519	0.781264	0.210141	0.0490364	0.0324469	0.00826193	0.0131358	3.06639	0.959308	0.151711
21	11.1662	7.39846	0.857017	0.599996	20.7149	14.1787	3.63557	2.6185	0.0294894	0.0453459	0.122028	0.101857	3.48406	2.4713	0.0987789	0.0636437	0.280282	0.112115	0.189461	0.0229109	0.115413	0.105727	2.96651	2.47756	0.350246	0.113762	13.4284	7.97521	0.337527	0.313683	0.139919	0.098596	0.301174	0.057727	1.73614	1.27824	0.0349393	0.0298379	0.0404205	0.0327655	0.934232	0.682434	0.055681	0.027297	0.0203216	0.0216923	2.30945	1.55782	0.172094
22	9.07292	9.89229	0.648564	0.853369	17.2449	23.3127	3.67582	4.55046	0.0224491	0.0629522	0.104949	0.105287	3.54842	4.38222	0.0605509	0.0969787	0.116742	0.224826	0.0210592	0.0356533	0.107627	0.150398	2.39939	2.92075	0.182509	0.201053	9.55141	14.6051	0.277735	0.392747	0.14341	0.191319	0.20744	0.232366	2.14839	2.47734	0.0477942	0.0393112	0.038273	0.035209	1.11349	1.09632	0.0354724	0.0722817	0.0347191	0.0248658	2.21937	2.45648	0.353663
23	12.6339	7.74545	0.923503	0.510005	29.9125	14.5185	5.89797	2.822	0.0530754	0.0318963	0.155587	0.103693	5.68931	2.68641	0.176866	0.0943172	0.284115	0.176487	0.058594	0.0283721	0.116908	0.0916683	3.0703	2.37585	0.317376	0.0984548	20.653	8.38303	0.462106	0.219403	0.181353	0.0963954	0.220583	0.0596495	2.60737	1.26317	0.0561089	0.0463374	0.0531764	0.0230161	1.12074	0.751583	0.0582662	0.0395921	0.0395913	0.0204479	3.23999	1.79569	0.314267
24	11.5715	16.5522	0.791994	1.25878	17.6873	24.0884	4.08633	3.97754	0.0424073	0.0429925	0.138768	0.133331	3.90516	3.80122	0.0900161	0.0992046	0.192931	0.253988	0.0295122	0.0408733	0.127513	0.117837	3.14827	3.07901	0.199034	0.266741	10.7909	15.7731	0.301175	0.418009	0.121525	0.20807	0.196797	0.324588	1.69278	2.59923	0.0251993	0.0322654	0.0348852	0.0489923	0.74695	0.908386	0.0428219	0.0533902	0.0126123	0.0456224	2.31052	3.74056	0.219791
25	14.7582	8.81621	0.782246	0.443557	31.501	9.85487	5.49711	1.46028	0.043856	0.0454996	0.125814	0.0768897	5.32744	1.33789	0.155717	0.0631329	0.305729	0.0862733	0.0446425	0.0313654	0.0865648	0.0793547	4.27375	2.73068	0.389352	0.164374	21.4561	4.28728	0.38337	0.17734	0.207802	0.0907417	0.23945	0.119953	2.69487	1.05441	0.0325315	0.0221927	0.0338832	0.0242278	0.987593	0.624645	0.0452878	0.0393102	0.0148423	0.0197611	3.2012	1.90032	0.201511
26	5.93373	12.2185	0.368309	0.769478	10.9141	18.4701	2.28736	4.08986	0.0278865	0.0356057	0.0511785	0.120573	2.2083	3.93368	0.0476602	0.0875699	0.0636619	0.184009	0.029597	0.0542748	0.0475516	0.161105	1.20202	2.81045	0.0951606	0.169285	6.51196	11.2611	0.123944	0.318355	0.0944041	0.154485	0.0927947	0.12271	1.12718	1.73452	0.0226453	0.0235552	0.0198983	0.0226865	0.505645	0.776746	0.0314404	0.0479438	0.0122535	0.0230648	1.54073	3.00419	0.167966
27	6.60874	7.35923	0.795033	0.565453	12.3693	7.59607	2.59065	1.28016	0.0304575	0.0323824	0.0590212	0.0851139	2.50117	1.16266	0.0605565	0.0509278	0.111169	0.0986242	0.0499606	0.0330047	0.0694839	0.0879108	1.73572	2.13164	0.0717714	0.0758723	7.27451	2.57622	0.233468	0.175934	0.0937451	0.0739635	0.102181	0.0800448	1.44032	0.832504	0.0425272	0.0258655	0.0194146	0.0277551	0.687751	0.635499	0.0209391	0.0389205	0.021949	0.0193399	1.60652	1.52014	0.196424
28	11.4223	7.55097	0.577828	0.446776	17.4376	12.7715	3.61353	2.70901	0.0467751	0.0296307	0.121477	0.0898974	3.44527	2.58948	0.113303	0.0769807	0.262448	0.175849	0.058076	0.0162769	0.123395	0.0943593	2.1977	1.66529	0.293513	0.156351	11.7479	8.53046	0.219706	0.206377	0.112305	0.0616548	0.173508	0.10468	1.41012	0.90652	0.0272342	0.0332704	0.0250561	0.0149293	0.597845	0.466657	0.0352241	0.0305354	0.0262213	0.0153336	3.06275	1.8375	0.127226
29	16.4097	8.29649	1.03042	0.249298	30.9155	4.15655	6.23268	0.506673	0.0396527	0.0407714	0.157377	0.0378687	6.03565	0.428033	0.181237	0.0092848	0.376376	0.0634277	0.112349	0.0410778	0.146229	0.0496671	3.59798	1.27739	0.323941	0.0539322	21.4743	1.24723	0.314615	0.0739197	0.198275	0.0276964	0.261566	0.0735525	2.97362	0.26877	0.0298123	0.0145862	0.0339052	0.0128982	0.972208	0.20611	0.0659014	0.0800927	0.0399797	0.0220498	3.81891	1.81184	0.207344
30	7.39301	10.058	0.335691	0.675111	9.50272	15.0242	1.76668	2.75668	0.0335385	0.0300269	0.0593824	0.126501	1.67376	2.60015	0.0445066	0.0993175	0.132251	0.205505	0.0371824	0.0461807	0.0559346	0.14417	1.32455	2.87689	0.0537476	0.0969035	5.3881	8.05528	0.101011	0.296939	0.0746859	0.110437	0.0539703	0.0998128	1.05609	1.41624	0.0295551	0.0329022	0.0166942	0.0283074	0.50387	0.842139	0.0387733	0.0519417	0.0228598	0.00144984	1.75235	2.13267	0.191907
32	16.6786	16.4495	1.02457	1.01614	21.5372	18.1275	4.04833	4.60332	0.0621588	0.03189	0.121981	0.13994	3.86419	4.43149	0.128137	0.0981426	0.425841	0.210997	0.253285	0.255682	0.15072	0.142453	2.58741	2.48877	0.670785	0.351734	14.1452	11.1605	0.341063	0.370195	0.147097	0.14411	0.445411	0.316601	1.99185	1.83843	0.0483631	0.0485912	0.0705605	0.0468614	0.883455	0.885754	0.0583323	0.0434589	0.0181918	0.0168204	3.60577	3.41149	0.252978
33	21.3316	10.9243	1.74682	0.857798	41.0256	24.3537	10.8245	5.04278	0.0477279	0.0360324	0.342286	0.12637	10.4345	4.88037	0.224678	0.108268	0.291427	0.225525	0.312022	0.0378185	0.282071	0.166025	6.95292	3.95843	0.623188	0.277757	24.9306	14.5481	0.581706	0.353527	0.329849	0.21925	0.609507	0.260393	4.61934	2.91286	0.0784667	0.0233675	0.138924	0.0514099	1.79053	0.973771	0.0338386	0.0447133	0.0483982	0.0186625	5.45783	2.40972	0.369506
34	12.9422	24.0055	1.00082	1.6552	24.6407	43.7874	4.21841	9.00313	0.0515202	0.0740338	0.147084	0.304011	4.01981	8.62509	0.145028	0.297673	0.160767	0.442569	0.0450761	0.123787	0.173778	0.32628	3.29751	6.48367	0.381565	0.695861	16.1218	28.8586	0.516706	0.80256	0.158686	0.279601	0.303531	0.506306	2.28535	3.9329	0.0608499	0.0320583	0.0493965	0.095651	0.997341	1.76917	0.0358732	0.0719873	0.0357937	0.069345	2.82807	5.94021	0.33054
35	14.9873	11.5448	0.624612	0.501727	14.2988	11.3867	2.48244	2.02509	0.0628437	0.0439381	0.0824222	0.0937018	2.33717	1.88745	0.0727424	0.0781318	0.218282	0.202669	0.111359	0.032558	0.0975772	0.0933927	1.82007	1.71693	0.307497	0.125034	8.9419	6.53937	0.234397	0.226782	0.102005	0.0715541	0.218729	0.112335	1.40701	1.02346	0.031295	0.0132028	0.0535103	0.0191068	0.618698	0.653359	0.0372073	0.0456848	0.0281	0.0359457	3.81242	3.34188	0.19204
36	10.0374	3.47501	0.642907	0.275742	16.1558	7.13411	3.09328	1.30478	0.025572	0.0189822	0.140574	0.0450679	2.92714	1.24073	0.0836452	0.0307466	0.122925	0.0618352	0.045398	0.0147807	0.132955	0.0502682	2.83059	1.30808	0.200178	0.0370405	9.62449	3.85317	0.274435	0.123985	0.107775	0.0533727	0.138011	0.0432112	1.61812	0.753503	0.0330682	0.0179195	0.0362657	0.0119915	0.715781	0.383074	0.0301729	0.0238007	0.0304319	0.0102956	2.58773	0.774797	0.19167
37	19.8673	16.7002	0.587471	1.1721	9.14776	28.9758	1.34938	5.3924	0.0546787	0.0698524	0.153982	0.225664	1.14072	5.09688	0.0636591	0.242462	0.0961648	0.434174	0.0248712	0.062795	0.153212	0.261909	3.10805	4.07973	0.449357	0.628214	3.50967	19.6976	0.281606	0.527207	0.0544298	0.124898	0.395017	0.384545	0.679216	1.96968	0.0208721	0.0269394	0.0577839	0.0602771	0.532404	0.919337	0.0761616	0.106074	0.0315283	0.0427291	5.16998	4.03684	0.143163
38	27.2446	9.33461	1.2072	0.545736	24.0433	10.0608	4.32219	1.67634	0.0528985	0.0475764	0.167906	0.0711769	4.10138	1.55759	0.187378	0.0687334	0.29682	0.143105	0.0672791	0.0389274	0.219867	0.11323	3.59281	1.7494	0.597663	0.212376	16.3266	6.12632	0.422014	0.144252	0.117366	0.0584444	0.419286	0.153236	1.8039	0.766531	0.0387483	0.0135059	0.0536646	0.0261575	0.696337	0.428074	0.0901627	0.0446684	0.045215	0.0328816	7.32881	2.05833	0.174724
39	14.7938	14.5575	1.03619	1.0266	19.7925	22.5844	4.6807	5.31647	0.0382458	0.0313681	0.185272	0.19299	4.45718	5.09211	0.150012	0.130767	0.254228	0.289218	0.0367437	0.126412	0.184637	0.182337	3.11294	3.61321	0.372881	0.506136	12.7583	14.3584	0.343827	0.469144	0.11706	0.153785	0.275131	0.406618	1.68442	2.03078	0.0307451	0.0402665	0.0410581	0.0786794	0.728934	0.821279	0.129492	0.0927485	0.0153552	0.0375838	3.27236	2.81212	0.189337
40	33.4146	17.916	1.76606	1.2796	39.5352	24.9187	8.84538	5.98568	0.102598	0.0798962	0.33021	0.19541	8.41257	5.71038	0.197127	0.106495	0.258786	0.183527	0.1017	0.0938849	0.364134	0.314645	7.02246	4.50205	0.711487	0.369059	25.1575	14.8377	0.885269	0.568807	0.181652	0.162285	0.502674	0.308398	3.23003	2.08957	0.0914615	0.0692702	0.102621	0.0453708	1.60243	1.10854	0.0736271	0.0924782	0.102564	0.034899	8.35114	3.95716	0.376119
42	7.71446	12.5496	0.345104	1.2921	9.8944	23.3304	1.8199	4.1272	0.0199161	0.0677217	0.055998	0.143246	1.74399	3.91623	0.0354715	0.156789	0.0872499	0.223355	0.0326649	0.0677539	0.0761328	0.284265	1.50899	3.54526	0.161703	0.437553	5.53297	14.3778	0.121899	0.674375	0.070768	0.140472	0.166143	0.312535	1.06982	2.15832	0.0244836	0.0576088	0.0174038	0.0359867	0.606394	1.00649	0.0657874	0.0789196	0.0180246	0.0501747	1.75021	2.96899	0.188649
45	15.251	17.5985	0.533514	0.875689	25.0137	12.7555	4.10347	1.4651	0.0628649	0.0517059	0.180103	0.137979	3.8605	1.27542	0.11551	0.0959893	0.580308	0.102228	0.0154259	0.00325128	0.199417	0.205179	4.76748	3.69924	0.188285	0.252166	12.2982	4.12846	0.0204039	0.310545	0.151386	0.128139	0.148764	0.210104	2.45093	1.60615	0.0950174	0.0451914	0.0619384	0.02548	1.8465	1.19149	0.0113908	0.0596309	0.029963	0.0615879	3.30244	4.43259	0.624261
46	12.1158	15.1479	0.942485	1.06274	15.449	16.0889	2.86445	3.16206	0.0496495	0.0407761	0.103376	0.137021	2.71142	2.98427	0.0469475	0.0796508	0.131174	0.163313	0.1675	0.0265414	0.102478	0.163274	2.16881	2.82079	0.22786	0.290421	9.52143	9.79486	0.42321	0.522552	0.180247	0.161482	0.164217	0.200243	1.45032	1.33773	0.0316666	0.02731	0.053082	0.0439093	0.675567	0.617601	0.0931813	0.0480488	0.00560847	0.0434661	2.90678	4.10593	0.211395
47	18.6396	9.49546	1.31305	0.72915	20.1721	11.635	3.44311	1.88234	0.0332844	0.0416918	0.117849	0.0733932	3.29198	1.76725	0.0784963	0.0480167	0.224453	0.0980696	0.00304186	0.00194729	0.150912	0.10796	2.71173	2.01746	0.398576	0.147743	12.1287	6.88488	0.666374	0.417211	0.426183	0.166058	0.28872	0.0957063	2.05373	0.914675	0.0407452	0.0291961	0.0439081	0.0157452	1.06811	0.535063	0.116319	0.0462181	0.0167853	0.00268168	5.17077	2.63085	0.23315
50	11.7312	5.35018	0.801316	0.370434	13.5613	5.19137	3.29313	0.671657	0.0422133	0.0266579	0.115424	0.0616488	3.1355	0.58335	0.0452179	0.0276256	0.0628479	0.0367657	0.000954388	0.0019008	0.147074	0.0703468	2.63998	1.725	0.219791	0.0934933	7.47998	1.52963	0.447921	0.207696	0.168892	0.062739	0.202518	0.103971	1.43571	0.502472	0.0230099	0.0219956	0.0374467	0.00501659	0.690501	0.415513	0.0274818	0.0228003	0.00879593	0.00405304	3.06334	1.23336	0.235495
52	36.5364	19.2471	2.11017	0.425855	30.9524	5.38346	5.15166	0.537032	0.102708	0.0559266	0.310444	0.0799519	4.73851	0.401153	0.202687	0.0253697	0.545343	0.076369	0.00477096	0.00626563	0.31048	0.0766633	5.50351	2.01155	0.493181	0.228697	18.4352	1.24664	1.20456	0.245086	0.445991	0.0279403	0.26239	0.164095	2.54633	0.193434	0.0419294	0.0129909	0.050411	0.00450029	1.53005	0.255727	0.162382	0.0721682	0.0870788	0.0395069	10.9437	5.23063	0.321475
53	16.3678	12.6022	0.878384	0.687471	16.248	15.6003	3.15619	2.99464	0.0661837	0.0456	0.191997	0.119427	2.89801	2.82961	0.0993244	0.0540368	0.176841	0.13818	0.0102107	0.00301429	0.164261	0.0947746	3.68442	2.53896	0.219768	0.140573	7.54137	9.28348	0.448662	0.435635	0.205617	0.108804	0.136771	0.105859	1.68941	1.34142	0.0322431	0.0221241	0.0183151	0.0185195	0.966357	0.675617	0.0402247	0.0345876	0.0142359	0.0179827	4.47395	3.27234	0.335676
54	17.4017	10.0685	0.9193	0.570758	17.0608	8.46151	3.00431	1.58443	0.065449	0.037415	0.112438	0.0693563	2.82642	1.47766	0.0654488	0.0301317	0.298243	0.0767777	0.00281383	0.00205866	0.0933956	0.0980316	2.10882	1.76969	0.432093	0.138022	11.543	4.43102	0.540994	0.30357	0.197293	0.108136	0.236298	0.104079	1.14846	0.725319	0.0320286	0.0261954	0.0458155	0.00195659	0.636912	0.429959	0.10681	0.0447086	0.0468795	0.0253364	4.38259	2.45843	0.148957
		Column 1	Column 2
	Column 1	1
	Column 2	-0.066187	1
[truncated: 9 more columns]
